# Supplementary material for: Considering the Genetic Architecture of Hypoplastic Left Heart Syndrome
Source: J Cardiovasc Dev Dis. 2022 Sep 21;9(10):315. doi: 10.3390/jcdd9100315 (PMC9604382; doi:10.3390/jcdd9100315)
Supplement: Supplementary file 1 [file jcdd-09-00315-s001.zip]

Archive with 1 entries (1 files):
- jcdd-1885550-supplementary.xlsx
