# Supplementary material for: Considering the Genetic Architecture of Hypoplastic Left Heart Syndrome
Source: J Cardiovasc Dev Dis. 2022 Sep 21;9(10):315. doi: 10.3390/jcdd9100315 (PMC9604382; doi:10.3390/jcdd9100315)
Supplement: Supplementary file 1 [file jcdd-09-00315-s001.zip › jcdd-1885550-supplementary.xlsx]

## Sheet: Methods
	This is a supplementary file for the manuscript "Considering the Genetic Architecture of Hypoplastic Left Heart Syndrome"
	The search term "hypoplastic left heart syndrome" was used to query three public databases, Online Mendelian Inheritance in Man [1], Human Phenotype Ontology[2], and the Monarch Initiative[3]. These databases catalog rare diseases, phenotypes, and their associated genes. The Ensembl BioMart database was used to obtain the genes associated with the OMIM syndromes.
	The sheet marked "Integrated HLHS Gene List" provides a list of unique gene names represented all three queries.
	The following sheets represent paired tables with the disease/syndrome names and the associated genes.
	Literature Citations
	1. OMIM® An Online Catalog of Human Genes and Genetic Disorders. 2022. https://omim.org/
	2. Human Phenotype Ontology. 2022. https://monarchinitiative.org/phenotype/HP:0004383
	3. Monarch Initiative. 2022. https://hpo.jax.org/app/browse/term/HP:0004383

## Sheet: Integrated HLHS Gene List
GENE_SYMBOL
ABCC9
ABCD4
ABL1
ACTB
ADAMTS10
ADK
AHDC1
ALDH18A1
ALKBH8
ARHGAP31
ARSK
ATIC
B3GALT6
B3GAT3
B3GLCT
BBS2
BCOR
BGN
BRAF
CAPN15
CCDC22
CCNQ
CDH2
CDK8
CEP57
CFAP53
CHD4
CHST3
CIROP
COQ4
CRELD1
CTCF
CTSA
DDX58
DHCR7
DPM2
DTNA
DYNC2LI1
EDNRA
EGFR
EIF5A
ELN
ENPP1
ERBB3
FBN1
FBN2
FGF23
FGFR1
FKTN
FLI1
FLNA
FOXF1
GATA4
GATA5
GATA6
GATAD2B
GDF1
GENE_SYMBOL
GJA1
GJA5
GJA8
GLB1
GLI3
GNB2
GNPTG
HAAO
HCN4
HGD
HGNC symbol
HRAS
IDUA
IFIH1
IFT122
JAG1
KANSL1
KDM6A
KIF3B
KMT2D
KRAS
KYNU
LEMD2
LOX
LPA
LTBP2
LZTR1
MAP2K1
MAP3K7
MED12
MEIS2
MKKS
MKS1
MLXIPL
MYH11
MYH7
MYRF
NADSYN1
NFE2L2
NKX2-5
NOTCH1
NOTCH3
NR2F2
NRAS
NT5E
NUP188
NXN
PACS1
PAH
PCGF2
PKD1L1
POLR3GL
PPP1CB
PTPN11
RBM8A
RNU4ATAC
ROBO4
RPL26
RPS19
SGO1
SLC25A24
SLC29A3
SMAD2
SMAD4
SMAD6
SMO
SNIP1
SOS2
SPOP
SRCAP
STAG2
STRA6
TAB2
TAF2
TALDO1
TBX1
TBX4
TBX5
TGDS
TGFB2
TGFBR1
TGFBR2
TMEM218
TNXB
TRAF7
TRRAP
UBE3B
UNC45B
WASHC5
WBP11
WDPCP
WT1
XYLT2
YY1AP1
ZIC3
ZNF148

## Sheet: OMIM HLHS Syndromes
OMIM	TITLE
147770	JOHNSON NEUROECTODERMAL SYNDROME
601612	LUNG AGENESIS_ CONGENITAL HEART DEFECTS_ AND THUMB ANOMALIES SYNDROME LACHT
611962	HUNTER-MACDONALD SYNDROME
107550	AORTIC ARCH INTERRUPTION_ FACIAL PALSY_ AND RETINAL COLOBOMA
114065	CALCIFIC AORTIC DISEASE WITH IMMUNOLOGIC ABNORMALITIES_ FAMILIAL
120000	COARCTATION OF AORTA
140500	HEART_ MALFORMATION OF
212090	CARDIAC SEPTAL DEFECTS WITH COARCTATION OF THE AORTA
220220	DANDY-WALKER MALFORMATION WITH POSTAXIAL POLYDACTYLY
226100	ENDOCARDIAL FIBROELASTOSIS AND COARCTATION OF ABDOMINAL AORTA
236110	HOLZGREVE SYNDROME
264480	PSEUDOTRISOMY 13 SYNDROME
600460	CLEFT PALATE_ CARDIAC DEFECT_ GENITAL ANOMALIES_ AND ECTRODACTYLY
604381	PATENT DUCTUS ARTERIOSUS AND BICUSPID AORTIC VALVE WITH HAND ANOMALIES
606519	PHACE ASSOCIATION
610338	RIGHT PULMONARY ARTERY_ ANOMALOUS ORIGIN OF_ FAMILIAL
105650	DIAMOND-BLACKFAN ANEMIA 1 DBA1
109730	AORTIC VALVE DISEASE 1 AOVD1
118450	ALAGILLE SYNDROME 1 ALGS1
121050	CONTRACTURAL ARACHNODACTYLY_ CONGENITAL CCA
123700	CUTIS LAXA_ AUTOSOMAL DOMINANT 1 ADCL1
130720	LATERAL MENINGOCELE SYNDROME LMNS
132900	AORTIC ANEURYSM_ FAMILIAL THORACIC 4 AAT4
136140	FLOATING-HARBOR SYNDROME FLHS
139210	MYHRE SYNDROME MYHRS
142900	HOLT-ORAM SYNDROME HOS
143095	SPONDYLOEPIPHYSEAL DYSPLASIA WITH CONGENITAL JOINT DISLOCATIONS SEDCJD
146510	PALLISTER-HALL SYNDROME PHS
147920	KABUKI SYNDROME 1 KABUK1
163200	SCHIMMELPENNING-FEUERSTEIN-MIMS SYNDROME SFM
163800	SICK SINUS SYNDROME 2 SSS2
163950	NOONAN SYNDROME 1 NS1
182250	SINGLETON-MERTEN SYNDROME 1 SGMRT1
194050	WILLIAMS-BEUREN SYNDROME WBS
203500	ALKAPTONURIA AKU
210710	MICROCEPHALIC OSTEODYSPLASTIC PRIMORDIAL DWARFISM_ TYPE I MOPD1
211800	CALCIFICATION OF JOINTS AND ARTERIES CALJA
217085	CONGENITAL HEART DEFECTS_ HAMARTOMAS OF TONGUE_ AND POLYSYNDACTYLY CHDTHP
218330	CRANIOECTODERMAL DYSPLASIA 1 CED1
220210	RITSCHER-SCHINZEL SYNDROME 1 RTSC1
239850	CANTU SYNDROME
241550	HYPOPLASTIC LEFT HEART SYNDROME 1 HLHS1
241800	PALLISTER-HALL-LIKE SYNDROME PHLS
243180	VISCERAL NEUROPATHY_ FAMILIAL_ 1_ AUTOSOMAL RECESSIVE VSCN1
243310	BARAITSER-WINTER SYNDROME 1 BRWS1
244450	KAUFMAN OCULOCEREBROFACIAL SYNDROME KOS
245600	MULTIPLE JOINT DISLOCATIONS_ SHORT STATURE_ AND CRANIOFACIAL DYSMORPHISM WITH OR WITHOUT CONGENITAL HEART DEFECTS JDSCD
249000	MECKEL SYNDROME_ TYPE 1 MKS1
252605	MUCOLIPIDOSIS III GAMMA
253010	MUCOPOLYSACCHARIDOSIS_ TYPE IVB MPS4B
253800	MUSCULAR DYSTROPHY-DYSTROGLYCANOPATHY (CONGENITAL WITH BRAIN AND EYE ANOMALIES)_ TYPE A_ 4 MDDGA4
256540	GALACTOSIALIDOSIS GSL
270400	SMITH-LEMLI-OPITZ SYNDROME SLOS
271640	SPONDYLOEPIMETAPHYSEAL DYSPLASIA WITH JOINT LAXITY_ TYPE 1_ WITH OR WITHOUT FRACTURES SEMDJL1
274000	THROMBOCYTOPENIA-ABSENT RADIUS SYNDROME TAR
277600	WEILL-MARCHESANI SYNDROME 1 WMS1
300049	PERIVENTRICULAR NODULAR HETEROTOPIA 1 PVNH1
300166	MICROPHTHALMIA_ SYNDROMIC 2 MCOPS2
300707	TOE SYNDACTYLY_ TELECANTHUS_ AND ANOGENITAL AND RENAL MALFORMATIONS STAR
300867	KABUKI SYNDROME 2 KABUK2
300989	MEESTER-LOEYS SYNDROME MRLS
301022	MULLEGAMA-KLEIN-MARTINEZ SYNDROME MKMS
301068	HARDIKAR SYNDROME HDKR
314400	CARDIAC VALVULAR DYSPLASIA_ X-LINKED CVD1
600268	OCULOECTODERMAL SYNDROME OES
600987	CLEFT PALATE_ CARDIAC DEFECTS_ AND MENTAL RETARDATION CPCMR
601186	MICROPHTHALMIA_ SYNDROMIC 9 MCOPS9
601360	AMELIA_ POSTERIOR_ WITH PELVIC AND PULMONARY HYPOPLASIA SYNDROME PAPPAS
601803	PALLISTER-KILLIAN SYNDROME PKS
601808	CHROMOSOME 18q DELETION SYNDROME
602531	GRANGE SYNDROME GRNG
602782	HISTIOCYTOSIS-LYMPHADENOPATHY PLUS SYNDROME
604169	LEFT VENTRICULAR NONCOMPACTION 1 LVNC1
605275	NOONAN SYNDROME 2 NS2
605822	SPONDYLOOCULAR SYNDROME SOS
606003	TRANSALDOLASE DEFICIENCY TALDOD
606408	EHLERS-DANLOS SYNDROME_ CLASSIC-LIKE EDSCLL
607014	HURLER SYNDROME
607015	HURLER-SCHEIE SYNDROME
608149	KAGAMI-OGATA SYNDROME
608328	WEILL-MARCHESANI SYNDROME 2 WMS2
608688	AICA-RIBOSURIA DUE TO ATIC DEFICIENCY
609192	LOEYS-DIETZ SYNDROME 1 LDS1
610168	LOEYS-DIETZ SYNDROME 2 LDS2
610443	KOOLEN-DE VRIES SYNDROME KDVS
611867	CHROMOSOME 22q11.2 DELETION SYNDROME_ DISTAL
612289	FONTAINE PROGEROID SYNDROME FPS
612474	CHROMOSOME 1q21.1 DELETION SYNDROME_ 1.35-MB
613001	ENCEPHALOCRANIOCUTANEOUS LIPOMATOSIS ECCL
613312	HYPOPHOSPHATEMIC RICKETS_ AUTOSOMAL RECESSIVE_ 2 ARHR2
613355	CHROMOSOME 17q23.1-q23.2 DELETION SYNDROME
613426	CARDIOMYOPATHY_ DILATED_ 1S CMD1S
613854	CONGENITAL HEART DEFECTS_ MULTIPLE TYPES_ 6 CHTD6
614114	MOSAIC VARIEGATED ANEUPLOIDY SYNDROME 2 MVA2
614185	GELEOPHYSIC DYSPLASIA 2 GPHYSD2
614300	HYPERMETHIONINEMIA DUE TO ADENOSINE KINASE DEFICIENCY
614326	FEINGOLD SYNDROME 2 FGLDS2
614435	HYPOPLASTIC LEFT HEART SYNDROME 2 HLHS2
614474	ATRIOVENTRICULAR SEPTAL DEFECT 5 AVSD5
614501	NEURODEVELOPMENTAL DISORDER WITH HYPOTONIA_ CRANIOFACIAL ABNORMALITIES_ AND SEIZURES NEDHCS
614779	HETEROTAXY_ VISCERAL_ 6_ AUTOSOMAL HTX6
614816	LOEYS-DIETZ SYNDROME 4 LDS4
614819	WEILL-MARCHESANI SYNDROME 3 WMS3
614823	AORTIC VALVE DISEASE 2 AOVD2
614857	METHYLMALONIC ACIDURIA AND HOMOCYSTINURIA_ cblJ TYPE MAHCJ
614900	DIAMOND-BLACKFAN ANEMIA 11 DBA11
614980	CONGENITAL HEART DEFECTS_ MULTIPLE TYPES_ 2 CHTD2
615009	SCHUURS-HOEIJMAKERS SYNDROME SHMS
615042	CONGENITAL DISORDER OF GLYCOSYLATION_ TYPE Iu CDG1U
615074	GAND SYNDROME GAND
615502	INTELLECTUAL DEVELOPMENTAL DISORDER_ AUTOSOMAL DOMINANT 21 MRD21
615599	NEURODEVELOPMENTAL DISORDER WITH FEEDING DIFFICULTIES_ THIN CORPUS CALLOSUM_ AND FOOT DEFORMITY NEDFCF
615779	CONGENITAL HEART DEFECTS_ MULTIPLE TYPES_ 4 CHTD4
615829	XIA-GIBBS SYNDROME XIGIS
615981	BARDET-BIEDL SYNDROME 2 BBS2
616069	INFLAMMATORY SKIN AND BOWEL DISEASE_ NEONATAL_ 2 NISBD2
616145	CATEL-MANZKE SYNDROME CATMANS
616201	CHRONIC ATRIAL AND INTESTINAL DYSRHYTHMIA CAID
616298	SINGLETON-MERTEN SYNDROME 2 SGMRT2
616367	MANDIBULOFACIAL DYSOSTOSIS WITH ALOPECIA MFDA
616559	NOONAN SYNDROME 9 NS9
616564	NOONAN SYNDROME 10 NS10
616603	CUTIS LAXA_ AUTOSOMAL DOMINANT 3 ADCL3
616652	YUAN-HAREL-LUPSKI SYNDROME YUHAL
617088	SHORT-RIB THORACIC DYSPLASIA 15 WITH POLYDACTYLY SRTD15
617137	FRONTOMETAPHYSEAL DYSPLASIA 2 FMD2
617159	SIFRIM-HITZ-WEISS SYNDROME SIHIWES
617168	AORTIC ANEURYSM_ FAMILIAL THORACIC 10 AAT10
617260	GLOBAL DEVELOPMENTAL DELAY_ ABSENT OR HYPOPLASTIC CORPUS CALLOSUM_ AND DYSMORPHIC FACIES GDACCF
617506	NOONAN SYNDROME-LIKE DISORDER WITH LOOSE ANAGEN HAIR 2 NSLH2
617602	CONGENITAL HEART DEFECTS AND SKELETAL MALFORMATIONS SYNDROME CHDSKM
617660	VERTEBRAL_ CARDIAC_ RENAL_ AND LIMB DEFECTS SYNDROME 1 VCRL1
617661	VERTEBRAL_ CARDIAC_ RENAL_ AND LIMB DEFECTS SYNDROME 2 VCRL2
617744	IMMUNODEFICIENCY_ DEVELOPMENTAL DELAY_ AND HYPOHOMOCYSTEINEMIA IMDDHH
617912	CONGENITAL HEART DEFECTS_ MULTIPLE TYPES_ 5 CHTD5
617993	TUMORAL CALCINOSIS_ HYPERPHOSPHATEMIC_ FAMILIAL_ 2 HFTC2
618164	CARDIAC_ FACIAL_ AND DIGITAL ANOMALIES WITH DEVELOPMENTAL DELAY CAFDADD
618280	CARDIAC-UROGENITAL SYNDROME CUGS
618371	TURNPENNY-FRY SYNDROME TPFS
618454	DEVELOPMENTAL DELAY WITH OR WITHOUT DYSMORPHIC FACIES AND AUTISM DEDDFA
618496	AORTIC VALVE DISEASE 3 AOVD3
618504	INTELLECTUAL DEVELOPMENTAL DISORDER_ AUTOSOMAL RECESSIVE 71 MRT71
618529	ROBINOW SYNDROME_ AUTOSOMAL RECESSIVE 2 RRS2
618748	INTELLECTUAL DEVELOPMENTAL DISORDER WITH HYPOTONIA AND BEHAVIORAL ABNORMALITIES IDDHBA
618804	SANDESTIG-STEFANOVA SYNDROME SANDSTEF
618807	LIPOPROTEIN(a) QUANTITATIVE TRAIT LOCUS LPAQTL
618829	NABAIS SA-DE VRIES SYNDROME_ TYPE 2 NSDVS2
618845	VERTEBRAL_ CARDIAC_ RENAL_ AND LIMB DEFECTS SYNDROME 3 VCRL3
618901	46_XX SEX REVERSAL 5 SRXX5
618929	AGENESIS OF CORPUS CALLOSUM_ CARDIAC_ OCULAR_ AND GENITAL SYNDROME ACOGS
618955	RETINITIS PIGMENTOSA 89 RP89
619178	MYOFIBRILLAR MYOPATHY 11 MFM11
619227	VERTEBRAL_ CARDIAC_ TRACHEOESOPHAGEAL_ RENAL_ AND LIMB DEFECTS VCTERL
619234	SHORT STATURE_ OLIGODONTIA_ DYSMORPHIC FACIES_ AND MOTOR DELAY SOFM
619318	OCULOGASTROINTESTINAL NEURODEVELOPMENTAL SYNDROME OGIN
619322	MARBACH-RUSTAD PROGEROID SYNDROME MARUPS
619343	CHROMOSOME 1p36 DELETION SYNDROME_ PROXIMAL
619376	FAUNDES-BANKA SYNDROME FABAS
619656	LOEYS-DIETZ SYNDROME 6 LDS6
619657	CONGENITAL HEART DEFECTS_ MULTIPLE TYPES_ 8_ WITH OR WITHOUT HETEROTAXY CHTD8
619698	MUCOPOLYSACCHARIDOSIS_ TYPE X MPS10
619702	HETEROTAXY_ VISCERAL_ 12_ AUTOSOMAL HTX12
619897	CARDIOMYOPATHY_ DILATED_ 2G CMD2G
619959	ACCES SYNDROME ACCES
619980	BRADDOCK-CAREY SYNDROME 1 BRDCS1

## Sheet: OMIM_BioMart_Integrated
Gene stable ID	Phenotype description	HGNC symbol
ENSG00000105372	Blackfan-Diamond anemia	RPS19
ENSG00000105372	DIAMOND-BLACKFAN ANEMIA 1	RPS19
ENSG00000105372	RPS19-Related Diamond-Blackfan Anemia	RPS19
ENSG00000148400	Adams-Oliver syndrome	NOTCH1
ENSG00000148400	Familial bicuspid aortic valve	NOTCH1
ENSG00000148400	Adams-Oliver syndrome 5	NOTCH1
ENSG00000148400	AORTIC VALVE DISEASE 1	NOTCH1
ENSG00000148400	LEFT VENTRICULAR OUTFLOW TRACT OBSTRUCTION	NOTCH1
ENSG00000101384	Alagille syndrome due to 20p12 microdeletion	JAG1
ENSG00000101384	Alagille syndrome due to a JAG1 point mutation	JAG1
ENSG00000101384	Tetralogy of Fallot	JAG1
ENSG00000101384	Alagille syndrome 1	JAG1
ENSG00000101384	CHARCOT-MARIE-TOOTH DISEASE AXONAL TYPE 2HH	JAG1
ENSG00000101384	DEAFNESS CONGENITAL HEART DEFECTS AND POSTERIOR EMBRYOTOXON	JAG1
ENSG00000101384	Alagille Syndrome	JAG1
ENSG00000138829	Congenital contractural arachnodactyly	FBN2
ENSG00000138829	NON RARE IN EUROPE: Age-related macular degeneration	FBN2
ENSG00000138829	CONTRACTURAL ARACHNODACTYLY CONGENITAL	FBN2
ENSG00000138829	MACULAR DEGENERATION EARLY-ONSET	FBN2
ENSG00000049540	Autosomal dominant cutis laxa	ELN
ENSG00000049540	Familial thoracic aortic aneurysm and aortic dissection	ELN
ENSG00000049540	SUPRAVALVULAR AORTIC STENOSIS	ELN
ENSG00000049540	Williams syndrome	ELN
ENSG00000049540	CUTIS LAXA AUTOSOMAL DOMINANT 1	ELN
ENSG00000049540	WILLIAMS-BEUREN SYNDROME	ELN
ENSG00000049540	ELN-Related Cutis Laxa	ELN
ENSG00000074181	Cerebral autosomal dominant arteriopathy-subcortical infarcts-leukoencephalopathy	NOTCH3
ENSG00000074181	Infantile myofibromatosis	NOTCH3
ENSG00000074181	Lateral meningocele syndrome	NOTCH3
ENSG00000074181	CEREBRAL ARTERIOPATHY AUTOSOMAL DOMINANT WITH SUBCORTICAL INFARCTS AND LEUKOENCEPHALOPATHY TYPE 1	NOTCH3
ENSG00000074181	MYOFIBROMATOSIS INFANTILE 2	NOTCH3
ENSG00000276480	Aortic aneurysm familial thoracic 4	MYH11
ENSG00000276480	MEGACYSTIS-MICROCOLON-INTESTINAL HYPOPERISTALSIS SYNDROME 2	MYH11
ENSG00000276480	VISCERAL MYOPATHY 2	MYH11
ENSG00000276480	Megacystis-microcolon-intestinal hypoperistalsis syndrome	MYH11
ENSG00000133392	Acute myeloid leukemia with abnormal bone marrow eosinophils inv16p13q22 or t16	MYH11
ENSG00000133392	Familial aortic dissection	MYH11
ENSG00000133392	Familial thoracic aortic aneurysm and aortic dissection	MYH11
ENSG00000133392	Megacystis-microcolon-intestinal hypoperistalsis syndrome	MYH11
ENSG00000133392	NON RARE IN EUROPE: Patent arterial duct	MYH11
ENSG00000133392	Aortic aneurysm familial thoracic 4	MYH11
ENSG00000133392	MEGACYSTIS-MICROCOLON-INTESTINAL HYPOPERISTALSIS SYNDROME 2	MYH11
ENSG00000133392	VISCERAL MYOPATHY 2	MYH11
ENSG00000080603	FLOATING-HARBOR SYNDROME	SRCAP
ENSG00000080603	Non-specific syndromic intellectual disability	SRCAP
ENSG00000080603	DEVELOPMENTAL DELAY HYPOTONIA MUSCULOSKELETAL DEFECTS AND BEHAVIORAL ABNORMALITIES	SRCAP
ENSG00000080603	SRCAP-related Neurodevelopmental Disorder	SRCAP
ENSG00000141646	Familial pancreatic carcinoma	SMAD4
ENSG00000141646	Familial thoracic aortic aneurysm and aortic dissection	SMAD4
ENSG00000141646	Generalized juvenile polyposis/juvenile polyposis coli	SMAD4
ENSG00000141646	HEREDITARY HEMORRHAGIC TELANGIECTASIA	SMAD4
ENSG00000141646	Myhre syndrome	SMAD4
ENSG00000141646	Juvenile polyposis syndrome	SMAD4
ENSG00000141646	Juvenile polyposis/hereditary hemorrhagic telangiectasia syndrome	SMAD4
ENSG00000141646	Pancreatic Cancer	SMAD4
ENSG00000089225	HOLT-ORAM SYNDROME	TBX5
ENSG00000089225	Romano-Ward syndrome	TBX5
ENSG00000122863	CHST3-related skeletal dysplasia	CHST3
ENSG00000122863	MULTIPLE JOINT DISLOCATIONS SHORT STATURE AND CRANIOFACIAL DYSMORPHISMWITH OR WITHOUT CONGENITAL HEART DEFECTS	CHST3
ENSG00000122863	SPONDYLOEPIPHYSEAL DYSPLASIA WITH CONGENITAL JOINT DISLOCATIONS	CHST3
ENSG00000106571	Acrocallosal syndrome	GLI3
ENSG00000106571	GREIG CEPHALOPOLYSYNDACTYLY SYNDROME	GLI3
ENSG00000106571	PALLISTER-HALL SYNDROME	GLI3
ENSG00000106571	Polysyndactyly	GLI3
ENSG00000106571	Postaxial Polydactyly Type A	GLI3
ENSG00000106571	Postaxial polydactyly type B	GLI3
ENSG00000106571	Tibial hemimelia	GLI3
ENSG00000106571	POLYDACTYLY POSTAXIAL TYPE A1	GLI3
ENSG00000106571	POLYDACTYLY PREAXIAL IV	GLI3
ENSG00000147050	Kabuki syndrome	KDM6A
ENSG00000147050	KABUKI SYNDROME 1	KDM6A
ENSG00000147050	KABUKI SYNDROME 2	KDM6A
ENSG00000167548	Choanal atresia-athelia-hypothyroidism-delayed puberty-short stature syndrome	KMT2D
ENSG00000167548	Kabuki syndrome	KMT2D
ENSG00000167548	KABUKI SYNDROME 1	KMT2D
ENSG00000167548	KMT2D multiple malformations disorder	KMT2D
ENSG00000276536	Bladder Cancer	HRAS
ENSG00000276536	COSTELLO SYNDROME	HRAS
ENSG00000276536	Melanocytic nevus syndrome congenital	HRAS
ENSG00000276536	NEVUS EPIDERMAL	HRAS
ENSG00000276536	SCHIMMELPENNING-FEUERSTEIN-MIMS SYNDROME	HRAS
ENSG00000276536	THYROID CANCER NONMEDULLARY 2	HRAS
ENSG00000276536	CONGENITAL MYOPATHY WITH EXCESS OF MUSCLE SPINDLES	HRAS
ENSG00000133703	CARDIOFACIOCUTANEOUS SYNDROME	KRAS
ENSG00000133703	Differentiated thyroid carcinoma	KRAS
ENSG00000133703	Encephalocraniocutaneous lipomatosis	KRAS
ENSG00000133703	Familial pancreatic carcinoma	KRAS
ENSG00000133703	Juvenile myelomonocytic leukemia	KRAS
ENSG00000133703	Linear nevus sebaceus syndrome	KRAS
ENSG00000133703	Lynch syndrome	KRAS
ENSG00000133703	Noonan Syndrome	KRAS
ENSG00000133703	Pilomyxoid astrocytoma	KRAS
ENSG00000133703	RAS-associated autoimmune leukoproliferative disease	KRAS
ENSG00000133703	Toriello-Lacassie-Droste syndrome	KRAS
ENSG00000133703	ARTERIOVENOUS MALFORMATIONS OF THE BRAIN	KRAS
ENSG00000133703	Bladder Cancer	KRAS
ENSG00000133703	Breast Cancer	KRAS
ENSG00000133703	CARDIOFACIOCUTANEOUS SYNDROME 2	KRAS
ENSG00000133703	GASTRIC CANCER GASTRIC CANCER INTESTINAL INCLUDED	KRAS
ENSG00000133703	LEUKEMIA ACUTE MYELOID	KRAS
ENSG00000133703	LUNG CANCER ALVEOLAR CELL CARCINOMA INCLUDED	KRAS
ENSG00000133703	NOONAN SYNDROME 3	KRAS
ENSG00000133703	Oculoectodermal syndrome	KRAS
ENSG00000133703	Pancreatic Cancer	KRAS
ENSG00000133703	RAS-associated autoimmune leukoproliferative disorder	KRAS
ENSG00000133703	SCHIMMELPENNING-FEUERSTEIN-MIMS SYNDROME	KRAS
ENSG00000133703	NOONAN SYNDROME TYPE 3	KRAS
ENSG00000213281	Differentiated thyroid carcinoma	NRAS
ENSG00000213281	Juvenile myelomonocytic leukemia	NRAS
ENSG00000213281	Langerhans cell histiocytosis	NRAS
ENSG00000213281	Large congenital melanocytic nevus	NRAS
ENSG00000213281	Linear nevus sebaceus syndrome	NRAS
ENSG00000213281	NON RARE IN EUROPE: Melanoma	NRAS
ENSG00000213281	Noonan Syndrome	NRAS
ENSG00000213281	RAS-associated autoimmune leukoproliferative disease	NRAS
ENSG00000213281	Colorectal Cancer	NRAS
ENSG00000213281	Melanocytic nevus syndrome congenital	NRAS
ENSG00000213281	Melanosis neurocutaneous	NRAS
ENSG00000213281	NEVUS EPIDERMAL	NRAS
ENSG00000213281	NOONAN SYNDROME 6	NRAS
ENSG00000213281	RAS-associated autoimmune leukoproliferative disorder	NRAS
ENSG00000213281	SCHIMMELPENNING-FEUERSTEIN-MIMS SYNDROME	NRAS
ENSG00000213281	THYROID CANCER NONMEDULLARY 2	NRAS
ENSG00000213281	Noonan syndrome type 6	NRAS
ENSG00000174775	COSTELLO SYNDROME	HRAS
ENSG00000174775	Differentiated thyroid carcinoma	HRAS
ENSG00000174775	Linear nevus sebaceus syndrome	HRAS
ENSG00000174775	Phakomatosis pigmentokeratotica	HRAS
ENSG00000174775	Woolly hair nevus	HRAS
ENSG00000174775	Bladder Cancer	HRAS
ENSG00000174775	Melanocytic nevus syndrome congenital	HRAS
ENSG00000174775	NEVUS EPIDERMAL	HRAS
ENSG00000174775	SCHIMMELPENNING-FEUERSTEIN-MIMS SYNDROME	HRAS
ENSG00000174775	THYROID CANCER NONMEDULLARY 2	HRAS
ENSG00000174775	CONGENITAL MYOPATHY WITH EXCESS OF MUSCLE SPINDLES	HRAS
ENSG00000138622	Brugada syndrome	HCN4
ENSG00000138622	Familial sick sinus syndrome	HCN4
ENSG00000138622	BRUGADA SYNDROME 8	HCN4
ENSG00000138622	EPILEPSY IDIOPATHIC GENERALIZED SUSCEPTIBILITY TO 18	HCN4
ENSG00000138622	SICK SINUS SYNDROME 2	HCN4
ENSG00000169032	CARDIOFACIOCUTANEOUS SYNDROME	MAP2K1
ENSG00000169032	Langerhans cell histiocytosis	MAP2K1
ENSG00000169032	CARDIOFACIOCUTANEOUS SYNDROME 3	MAP2K1
ENSG00000169032	MELORHEOSTOSIS ISOLATED	MAP2K1
ENSG00000169032	NOONAN SYNDROME 1	MAP2K1
ENSG00000157764	CARDIOFACIOCUTANEOUS SYNDROME	BRAF
ENSG00000157764	Classic hairy cell leukemia	BRAF
ENSG00000157764	Craniopharyngioma	BRAF
ENSG00000157764	Differentiated thyroid carcinoma	BRAF
ENSG00000157764	Langerhans cell histiocytosis	BRAF
ENSG00000157764	NON RARE IN EUROPE: Melanoma	BRAF
ENSG00000157764	Noonan syndrome with multiple lentigines	BRAF
ENSG00000157764	Pilomyxoid astrocytoma	BRAF
ENSG00000157764	Syringocystadenoma Papilliferum	BRAF
ENSG00000157764	CARDIOFACIOCUTANEOUS SYNDROME 1	BRAF
ENSG00000157764	Colorectal Cancer	BRAF
ENSG00000157764	LEOPARD SYNDROME 3	BRAF
ENSG00000157764	LUNG CANCER ALVEOLAR CELL CARCINOMA INCLUDED	BRAF
ENSG00000157764	MELANOMA CUTANEOUS MALIGNANT SUSCEPTIBILITY TO 1	BRAF
ENSG00000157764	NOONAN SYNDROME 1	BRAF
ENSG00000157764	NOONAN SYNDROME 7	BRAF
ENSG00000179295	Juvenile myelomonocytic leukemia	PTPN11
ENSG00000179295	Metachondromatosis	PTPN11
ENSG00000179295	Noonan Syndrome	PTPN11
ENSG00000179295	Noonan syndrome with multiple lentigines	PTPN11
ENSG00000179295	LEOPARD syndrome 1	PTPN11
ENSG00000179295	NOONAN SYNDROME 1	PTPN11
ENSG00000179295	LEOPARD syndrome type 1	PTPN11
ENSG00000115267	Aicardi-Goutieres syndrome	IFIH1
ENSG00000115267	Singleton-Merten dysplasia	IFIH1
ENSG00000115267	Aicardi-Goutieres syndrome 7	IFIH1
ENSG00000115267	SINGLETON-MERTEN SYNDROME 1	IFIH1
ENSG00000115267	Singleton-Merten syndrome	IFIH1
ENSG00000009950	Williams syndrome	MLXIPL
ENSG00000009950	WILLIAMS-BEUREN SYNDROME	MLXIPL
ENSG00000113924	Alkaptonuria	HGD
ENSG00000264229	Lowry-Wood syndrome	RNU4ATAC
ENSG00000264229	Microcephalic osteodysplastic primordial dwarfism types I and III	RNU4ATAC
ENSG00000264229	ROIFMAN SYNDROME	RNU4ATAC
ENSG00000264229	MICROCEPHALIC OSTEODYSPLASTIC PRIMORDIAL DWARFISM TYPE I	RNU4ATAC
ENSG00000135318	Hereditary arterial and articular multiple calcification syndrome	NT5E
ENSG00000135318	CALCIFICATION OF JOINTS AND ARTERIES	NT5E
ENSG00000143951	Bardet-Biedl syndrome	WDPCP
ENSG00000143951	Heart defect-tongue hamartoma-polysyndactyly syndrome	WDPCP
ENSG00000143951	Bardet-Biedl syndrome 15	WDPCP
ENSG00000143951	CONGENITAL HEART DEFECTS HAMARTOMAS OF TONGUE AND POLYSYNDACTYLY	WDPCP
ENSG00000143951	BARDET-BIEDL SYNDROME TYPE 15	WDPCP
ENSG00000163913	Cranioectodermal dysplasia	IFT122
ENSG00000163913	Short rib-polydactyly syndrome Beemer-Langer type	IFT122
ENSG00000163913	CRANIOECTODERMAL DYSPLASIA 1	IFT122
ENSG00000164961	3C syndrome	WASHC5
ENSG00000164961	Autosomal dominant spastic paraplegia type 8	WASHC5
ENSG00000164961	RITSCHER-SCHINZEL SYNDROME 1	WASHC5
ENSG00000164961	SPASTIC PARAPLEGIA 8 AUTOSOMAL DOMINANT	WASHC5
ENSG00000164961	WASHC5-associated intellectual disability congenital cardiac malformation and Dandy-Walker malformation	WASHC5
ENSG00000069431	Acromegaloid facial appearance syndrome	ABCC9
ENSG00000069431	Brugada syndrome	ABCC9
ENSG00000069431	Familial atrial fibrillation	ABCC9
ENSG00000069431	Familial isolated dilated cardiomyopathy	ABCC9
ENSG00000069431	Hypertrichosis-acromegaloid facial appearance syndrome	ABCC9
ENSG00000069431	Hypertrichotic osteochondrodysplasia Cantu type	ABCC9
ENSG00000069431	ATRIAL FIBRILLATION FAMILIAL 12	ABCC9
ENSG00000069431	CANTU SYNDROME	ABCC9
ENSG00000069431	CARDIOMYOPATHY DILATED 1O	ABCC9
ENSG00000069431	Cantu syndrome HYPERTRICHOTIC OSTEOCHONDRODYSPLASIA	ABCC9
ENSG00000152661	Autosomal dominant palmoplantar keratoderma and congenital alopecia	GJA1
ENSG00000152661	Autosomal recessive non-syndromic sensorineural deafness type DFNB	GJA1
ENSG00000152661	Craniometaphyseal dysplasia	GJA1
ENSG00000152661	Erythrokeratodermia variabilis	GJA1
ENSG00000152661	HYPOPLASTIC LEFT HEART SYNDROME	GJA1
ENSG00000152661	OCULODENTODIGITAL DYSPLASIA	GJA1
ENSG00000152661	Syndactyly type 3	GJA1
ENSG00000152661	ATRIOVENTRICULAR SEPTAL DEFECT 3	GJA1
ENSG00000152661	CRANIOMETAPHYSEAL DYSPLASIA AUTOSOMAL RECESSIVE	GJA1
ENSG00000152661	ERYTHROKERATODERMIA VARIABILIS ET PROGRESSIVA 3	GJA1
ENSG00000152661	HYPOPLASTIC LEFT HEART SYNDROME 1	GJA1
ENSG00000152661	OCULODENTODIGITAL DYSPLASIA AUTOSOMAL RECESSIVE	GJA1
ENSG00000152661	PALMOPLANTAR KERATODERMA AND CONGENITAL ALOPECIA 1	GJA1
ENSG00000152661	SYNDACTYLY TYPE III	GJA1
ENSG00000152661	Autosomal dominant oculodentodigital dysplasia	GJA1
ENSG00000152661	AUTOSOMAL RECESSIVE OCULODENTODIGITAL DYSPLASIA	GJA1
ENSG00000152661	HALLERMANN-STREIFF SYNDROME	GJA1
ENSG00000128602	Curry-Jones Syndrome	SMO
ENSG00000128602	Hirschsprung disease	SMO
ENSG00000128602	Meningioma	SMO
ENSG00000128602	BASAL CELL CARCINOMA SUSCEPTIBILITY TO 1	SMO
ENSG00000128602	PALLISTER-HALL-LIKE SYNDROME	SMO
ENSG00000128602	SMO-related developmental disorder	SMO
ENSG00000065361	Hirschsprung disease	ERBB3
ENSG00000065361	lethal congenital contracture syndrome type 2	ERBB3
ENSG00000065361	ERYTHROLEUKEMIA FAMILIAL SUSCEPTIBILITY TO	ERBB3
ENSG00000065361	LETHAL CONGENITAL CONTRACTURE SYNDROME 2	ERBB3
ENSG00000065361	VISCERAL NEUROPATHY FAMILIAL 1 AUTOSOMAL RECESSIVE	ERBB3
ENSG00000065361	Hirschprung disease with intestinal pseudo-obstruction	ERBB3
ENSG00000075624	Baraitser-Winter cerebrofrontofacial syndrome	ACTB
ENSG00000075624	Becker nevus syndrome	ACTB
ENSG00000075624	Developmental malformations-deafness-dystonia syndrome	ACTB
ENSG00000075624	BARAITSER-WINTER SYNDROME 1	ACTB
ENSG00000075624	DYSTONIA JUVENILE-ONSET	ACTB
ENSG00000075624	ACTB Haploinsufficiency syndtome	ACTB
ENSG00000075624	Baraitser-Winter syndrome	ACTB
ENSG00000151148	Oculocerebrofacial syndrome Kaufman type	UBE3B
ENSG00000151148	KAUFMAN OCULOCEREBROFACIAL SYNDROME	UBE3B
ENSG00000151148	Blepharophimosis- mental retardation	UBE3B
ENSG00000149541	Larsen-like syndrome B3GAT3 type	B3GAT3
ENSG00000149541	MULTIPLE JOINT DISLOCATIONS SHORT STATURE AND CRANIOFACIAL DYSMORPHISMWITH OR WITHOUT CONGENITAL HEART DEFECTS	B3GAT3
ENSG00000011143	Bardet-Biedl syndrome	MKS1
ENSG00000011143	Joubert Syndrome	MKS1
ENSG00000011143	Joubert syndrome with ocular defect	MKS1
ENSG00000011143	Meckel syndrome	MKS1
ENSG00000011143	BARDET-BIEDL SYNDROME 13	MKS1
ENSG00000011143	JOUBERT SYNDROME 28	MKS1
ENSG00000011143	MECKEL SYNDROME TYPE 1	MKS1
ENSG00000011143	BARDET-BIEDL SYNDROME TYPE 13	MKS1
ENSG00000090581	Mucolipidosis type III gamma	GNPTG
ENSG00000090581	MUCOLIPIDOSIS III GAMMA	GNPTG
ENSG00000090581	MUCOLIPIDOSIS TYPE III COMPLEMENTATION GROUP C	GNPTG
ENSG00000170266	GM1 gangliosidosis type 1	GLB1
ENSG00000170266	GM1 gangliosidosis type 2	GLB1
ENSG00000170266	GM1 gangliosidosis type 3	GLB1
ENSG00000170266	Mucopolysaccharidosis type 4B	GLB1
ENSG00000170266	GM1-GANGLIOSIDOSIS TYPE I	GLB1
ENSG00000170266	GM1-GANGLIOSIDOSIS TYPE II	GLB1
ENSG00000170266	GM1-GANGLIOSIDOSIS TYPE III	GLB1
ENSG00000170266	MUCOPOLYSACCHARIDOSIS TYPE IVB	GLB1
ENSG00000106692	Congenital muscular dystrophy without intellectual disability	FKTN
ENSG00000106692	Congenital muscular dystrophy Fukuyama type	FKTN
ENSG00000106692	Familial isolated dilated cardiomyopathy	FKTN
ENSG00000106692	Fukutin-related limb-girdle muscular dystrophy R13	FKTN
ENSG00000106692	Muscle-eye-brain disease	FKTN
ENSG00000106692	Walker-Warburg syndrome	FKTN
ENSG00000106692	CARDIOMYOPATHY DILATED 1X	FKTN
ENSG00000106692	MUSCULAR DYSTROPHY-DYSTROGLYCANOPATHY CONGENITAL WITH BRAIN AND EYE ANOMALIES TYPE A 1	FKTN
ENSG00000106692	MUSCULAR DYSTROPHY-DYSTROGLYCANOPATHY CONGENITAL WITH BRAIN AND EYE ANOMALIES TYPE A 4	FKTN
ENSG00000106692	MUSCULAR DYSTROPHY-DYSTROGLYCANOPATHY CONGENITAL WITHOUT IMPAIRED INTELLECTUAL DEVELOPMENT TYPE B 4	FKTN
ENSG00000106692	MUSCULAR DYSTROPHY-DYSTROGLYCANOPATHY LIMB-GIRDLE TYPE C 4	FKTN
ENSG00000106692	MUSCULAR DYSTROPHY-DYSTROGLYCANOPATHY LIMB-GIRDLE TYPE C4	FKTN
ENSG00000064601	Cathepsin A-related arteriopathy-strokes-leukoencephalopathy	CTSA
ENSG00000064601	GALACTOSIALIDOSIS	CTSA
ENSG00000172893	SMITH-LEMLI-OPITZ SYNDROME	DHCR7
ENSG00000176022	B3GALT6-related spondylodysplastic Ehlers-Danlos syndrome	B3GALT6
ENSG00000176022	Eye defects-arachnodactyly-cardiopathy syndrome	B3GALT6
ENSG00000176022	Spondyloepimetaphyseal dysplasia with joint laxity	B3GALT6
ENSG00000176022	Al-Gazali syndrome	B3GALT6
ENSG00000176022	EHLERS-DANLOS SYNDROME SPONDYLODYSPLASTIC TYPE 2	B3GALT6
ENSG00000176022	SPONDYLOEPIMETAPHYSEAL DYSPLASIA WITH JOINT LAXITY TYPE 1 WITH OR WITHOUT FRACTURES	B3GALT6
ENSG00000176022	SPONDYLOEPIMETAPHYSEAL DYSPLASIA WITH JOINT LAXITY TYPE 1	B3GALT6
ENSG00000265241	THROMBOCYTOPENIA-ABSENT RADIUS SYNDROME	RBM8A
ENSG00000142303	Weill-Marchesani syndrome	ADAMTS10
ENSG00000142303	WEILL-MARCHESANI SYNDROME 1	ADAMTS10
ENSG00000196924	Congenital short bowel syndrome	FLNA
ENSG00000196924	FLNA-related X-linked myxomatous valvular dysplasia	FLNA
ENSG00000196924	FRONTOMETAPHYSEAL DYSPLASIA	FLNA
ENSG00000196924	MELNICK-NEEDLES SYNDROME	FLNA
ENSG00000196924	NON RARE IN EUROPE: FG syndrome phenotypic spectrum	FLNA
ENSG00000196924	Neuronal intestinal pseudoobstruction	FLNA
ENSG00000196924	Otopalatodigital syndrome type 1	FLNA
ENSG00000196924	Otopalatodigital syndrome type 2	FLNA
ENSG00000196924	Periventricular nodular heterotopia	FLNA
ENSG00000196924	Terminal osseous dysplasia-pigmentary defects syndrome	FLNA
ENSG00000196924	X-linked Ehlers-Danlos syndrome	FLNA
ENSG00000196924	X-linked keloid scarring-reduced joint mobility-increased optic cup-to-disc ratio syndrome	FLNA
ENSG00000196924	Cardiac valvular dysplasia X-linked	FLNA
ENSG00000196924	FG SYNDROME 2	FLNA
ENSG00000196924	FRONTOMETAPHYSEAL DYSPLASIA 1	FLNA
ENSG00000196924	Intestinal pseudoobstruction neuronal chronic idiopathic X-linked	FLNA
ENSG00000196924	OTOPALATODIGITAL SYNDROME TYPE I	FLNA
ENSG00000196924	OTOPALATODIGITAL SYNDROME TYPE II	FLNA
ENSG00000196924	Periventricular nodular heterotopia 1	FLNA
ENSG00000196924	TERMINAL OSSEOUS DYSPLASIA	FLNA
ENSG00000196924	Epileptic encephalopathy	FLNA
ENSG00000196924	Otopalatodigital Syndrome	FLNA
ENSG00000196924	X-LINKED CONGENITAL IDIOPATHIC INTESTINAL PSEUDOOBSTRUCTION	FLNA
ENSG00000183337	ACUTE PROMYELOCYTIC LEUKEMIA	BCOR
ENSG00000183337	Clear cell sarcoma of kidney	BCOR
ENSG00000183337	Microphthalmia Lenz type	BCOR
ENSG00000183337	Oculofaciocardiodental syndrome	BCOR
ENSG00000183337	MICROPHTHALMIA SYNDROMIC 1	BCOR
ENSG00000183337	MICROPHTHALMIA SYNDROMIC 2	BCOR
ENSG00000183337	MICROPHTHALMIA SYNDROMIC TYPE 2	BCOR
ENSG00000262919	Syndactyly-telecanthus-anogenital and renal malformations syndrome	CCNQ
ENSG00000262919	TOE SYNDACTYLY TELECANTHUS AND ANOGENITAL AND RENAL MALFORMATIONS	CCNQ
ENSG00000262919	STAR syndrome	CCNQ
ENSG00000182492	X-Linked Spondyloepimetaphyseal Dysplasia	BGN
ENSG00000182492	MEESTER-LOEYS SYNDROME	BGN
ENSG00000182492	SPONDYLOEPIMETAPHYSEAL DYSPLASIA X-LINKED	BGN
ENSG00000182492	Severe syndromic form of thoracic aortic aneurysm and dissection	BGN
ENSG00000101972	Alobar holoprosencephaly	STAG2
ENSG00000101972	Semilobar holoprosencephaly	STAG2
ENSG00000101972	Xq25 microduplication syndrome	STAG2
ENSG00000101972	HOLOPROSENCEPHALY 13 X-LINKED	STAG2
ENSG00000101972	MULLEGAMA-KLEIN-MARTINEZ SYNDROME	STAG2
ENSG00000101972	STAG2-related developmental delay with microcephaly and congenital anomalies	STAG2
ENSG00000184634	Blepharophimosis-intellectual disability syndrome MKB type	MED12
ENSG00000184634	FG syndrome type 1	MED12
ENSG00000184634	LUJAN-FRYNS SYNDROME	MED12
ENSG00000184634	X-linked non-syndromic intellectual disability	MED12
ENSG00000184634	HARDIKAR SYNDROME	MED12
ENSG00000184634	INTELLECTUAL DEVELOPMENTAL DISORDER X-LINKED SYNDROMIC LUJAN-FRYNS TYPE	MED12
ENSG00000184634	OHDO SYNDROME X-LINKED	MED12
ENSG00000184634	OPITZ-KAVEGGIA SYNDROME	MED12
ENSG00000184634	MED12-related Developmental Disorder	MED12
ENSG00000134138	15q14 microdeletion syndrome	MEIS2
ENSG00000134138	CLEFT PALATE CARDIAC DEFECTS AND MENTAL RETARDATION	MEIS2
ENSG00000134138	MEIS2-related developmental disorder monoallelic	MEIS2
ENSG00000288257	MICROPHTHALMIA SYNDROMIC 9	STRA6
ENSG00000288257	MICROPHTHALMIA SYNDROMIC TYPE 9	STRA6
ENSG00000137868	Colobomatous microphthalmia	STRA6
ENSG00000137868	Matthew-Wood syndrome	STRA6
ENSG00000137868	MICROPHTHALMIA SYNDROMIC 9	STRA6
ENSG00000137868	MICROPHTHALMIA SYNDROMIC TYPE 9	STRA6
ENSG00000121075	17q23.1q23.2 microdeletion syndrome	TBX4
ENSG00000121075	Coxopodopatellar syndrome	TBX4
ENSG00000121075	Familial clubfoot due to 17q23.1q23.2 microduplication	TBX4
ENSG00000121075	Heritable pulmonary arterial hypertension	TBX4
ENSG00000121075	AMELIA POSTERIOR WITH PELVIC AND PULMONARY HYPOPLASIA SYNDROME	TBX4
ENSG00000121075	ISCHIOCOXOPODOPATELLAR SYNDROME WITH OR WITHOUT PULMONARY ARTERIALHYPERTENSION	TBX4
ENSG00000121075	Posterior Amelia with Pelvic and Pulmonary Hypoplasia	TBX4
ENSG00000121075	SMALL PATELLA SYNDROME	TBX4
ENSG00000163374	GRANGE SYNDROME	YY1AP1
ENSG00000198246	Dysosteosclerosis	SLC29A3
ENSG00000198246	H syndrome	SLC29A3
ENSG00000198246	HISTIOCYTOSIS-LYMPHADENOPATHY PLUS SYNDROME	SLC29A3
ENSG00000134769	Left ventricular noncompaction	DTNA
ENSG00000134769	LEFT VENTRICULAR NONCOMPACTION 1	DTNA
ENSG00000099949	Giant cell glioblastoma	LZTR1
ENSG00000099949	Gliosarcoma	LZTR1
ENSG00000099949	Noonan Syndrome	LZTR1
ENSG00000099949	Schwannomatosis	LZTR1
ENSG00000099949	NOONAN SYNDROME 10	LZTR1
ENSG00000099949	Noonan syndrome 2	LZTR1
ENSG00000099949	Schwannomatosis 2	LZTR1
ENSG00000015532	Spondylo-ocular syndrome	XYLT2
ENSG00000015532	Pseudoxanthoma elasticum	XYLT2
ENSG00000015532	SPONDYLOOCULAR SYNDROME	XYLT2
ENSG00000177156	TRANSALDOLASE DEFICIENCY	TALDO1
ENSG00000229341	EHLERS-DANLOS SYNDROME CLASSIC-LIKE	TNXB
ENSG00000229341	Vesicoureteral reflux 8	TNXB
ENSG00000236221	EHLERS-DANLOS SYNDROME CLASSIC-LIKE	TNXB
ENSG00000236221	Vesicoureteral reflux 8	TNXB
ENSG00000229353	EHLERS-DANLOS SYNDROME CLASSIC-LIKE	TNXB
ENSG00000229353	Vesicoureteral reflux 8	TNXB
ENSG00000231608	EHLERS-DANLOS SYNDROME CLASSIC-LIKE	TNXB
ENSG00000231608	Vesicoureteral reflux 8	TNXB
ENSG00000206258	EHLERS-DANLOS SYNDROME CLASSIC-LIKE	TNXB
ENSG00000206258	Vesicoureteral reflux 8	TNXB
ENSG00000233323	EHLERS-DANLOS SYNDROME CLASSIC-LIKE	TNXB
ENSG00000233323	Vesicoureteral reflux 8	TNXB
ENSG00000236236	EHLERS-DANLOS SYNDROME CLASSIC-LIKE	TNXB
ENSG00000236236	Vesicoureteral reflux 8	TNXB
ENSG00000168477	Classical-like Ehlers-Danlos syndrome type 1	TNXB
ENSG00000168477	Familial vesicoureteral reflux	TNXB
ENSG00000168477	EHLERS-DANLOS SYNDROME CLASSIC-LIKE	TNXB
ENSG00000168477	Vesicoureteral reflux 8	TNXB
ENSG00000127415	HURLER SYNDROME	IDUA
ENSG00000127415	HURLER-SCHEIE SYNDROME	IDUA
ENSG00000127415	SCHEIE SYNDROME	IDUA
ENSG00000127415	MUCOPOLYSACCHARIDOSIS TYPE 1S	IDUA
ENSG00000166147	ACROMICRIC DYSPLASIA	FBN1
ENSG00000166147	Familial thoracic aortic aneurysm and aortic dissection	FBN1
ENSG00000166147	Geleophysic dysplasia	FBN1
ENSG00000166147	Glaucoma-ectopia lentis-microspherophakia-stiff joints-short stature syndrome	FBN1
ENSG00000166147	ISOLATED ECTOPIA LENTIS	FBN1
ENSG00000166147	Marfan syndrome type 1	FBN1
ENSG00000166147	Neonatal Marfan syndrome	FBN1
ENSG00000166147	Progeroid and marfanoid aspect-lipodystrophy syndrome	FBN1
ENSG00000166147	SHPRINTZEN-GOLDBERG SYNDROME	FBN1
ENSG00000166147	Stiff skin syndrome	FBN1
ENSG00000166147	Weill-Marchesani syndrome	FBN1
ENSG00000166147	ECTOPIA LENTIS 1 ISOLATED AUTOSOMAL DOMINANT	FBN1
ENSG00000166147	GELEOPHYSIC DYSPLASIA 2	FBN1
ENSG00000166147	Marfan Syndrome	FBN1
ENSG00000166147	MARFANOID-PROGEROID-LIPODYSTROPHY SYNDROME	FBN1
ENSG00000166147	MASS syndrome	FBN1
ENSG00000166147	WEILL-MARCHESANI SYNDROME 2	FBN1
ENSG00000166147	Marfan Syndrome biallelic	FBN1
ENSG00000166147	Shprintzen-Goldberg craniosynostosis syndrome	FBN1
ENSG00000166147	WEILL-MARCHESANI SYNDROME AUTOSOMAL DOMINANT	FBN1
ENSG00000138363	AICA-ribosiduria	ATIC
ENSG00000138363	AICA-RIBOSURIA DUE TO ATIC DEFICIENCY	ATIC
ENSG00000138363	AICA-RIBOSURIA	ATIC
ENSG00000106799	Familial thoracic aortic aneurysm and aortic dissection	TGFBR1
ENSG00000106799	Loeys-Dietz syndrome	TGFBR1
ENSG00000106799	Multiple self-healing squamous epithelioma	TGFBR1
ENSG00000106799	LOEYS-DIETZ SYNDROME 1	TGFBR1
ENSG00000106799	MULTIPLE SELF-HEALING SQUAMOUS EPITHELIOMA SUSCEPTIBILITY TO	TGFBR1
ENSG00000163513	Familial thoracic aortic aneurysm and aortic dissection	TGFBR2
ENSG00000163513	Loeys-Dietz syndrome	TGFBR2
ENSG00000163513	Lynch syndrome	TGFBR2
ENSG00000163513	Marfan syndrome type 2	TGFBR2
ENSG00000163513	Squamous cell carcinoma of the esophagus	TGFBR2
ENSG00000163513	COLORECTAL CANCER HEREDITARY NONPOLYPOSIS TYPE 6	TGFBR2
ENSG00000163513	ESOPHAGEAL CANCER ESOPHAGEAL SQUAMOUS CELL CARCINOMA SUSCEPTIBILITY TO INCLUDED	TGFBR2
ENSG00000163513	LOEYS-DIETZ SYNDROME 2	TGFBR2
ENSG00000275867	Koolen-de Vries syndrome	KANSL1
ENSG00000275867	Chromosome 17q21.31 microdeletion syndrome	KANSL1
ENSG00000278458	Koolen-de Vries syndrome	KANSL1
ENSG00000278458	Chromosome 17q21.31 microdeletion syndrome	KANSL1
ENSG00000120071	17q21.31 microdeletion syndrome	KANSL1
ENSG00000120071	Koolen-De Vries syndrome due to a point mutation	KANSL1
ENSG00000120071	Koolen-de Vries syndrome	KANSL1
ENSG00000120071	Chromosome 17q21.31 microdeletion syndrome	KANSL1
ENSG00000284468	FONTAINE PROGEROID SYNDROME	SLC25A24
ENSG00000284468	Gorlin-Chaudhry-Moss syndrome (GCMS); Syndrome with Hypertrichosis Progeroid Appearance and Mitochondrial Dysfunction	SLC25A24
ENSG00000085491	Gorlin-Chaudhry-Moss syndrome	SLC25A24
ENSG00000085491	Progeroid syndrome Petty type	SLC25A24
ENSG00000085491	FONTAINE PROGEROID SYNDROME	SLC25A24
ENSG00000085491	Gorlin-Chaudhry-Moss syndrome (GCMS); Syndrome with Hypertrichosis Progeroid Appearance and Mitochondrial Dysfunction	SLC25A24
ENSG00000265107	Familial atrial fibrillation	GJA5
ENSG00000265107	Tetralogy of Fallot	GJA5
ENSG00000265107	ATRIAL FIBRILLATION FAMILIAL 11	GJA5
ENSG00000265107	ATRIAL STANDSTILL 1	GJA5
ENSG00000265107	CHROMOSOME 1q21.1 DELETION SYNDROME 1.35-MB	GJA5
ENSG00000121634	Cataract-microcornea syndrome	GJA8
ENSG00000121634	Early-onset nuclear cataract	GJA8
ENSG00000121634	Early-onset sutural cataract	GJA8
ENSG00000121634	Isolated congenital sclerocornea	GJA8
ENSG00000121634	Pulverulent cataract	GJA8
ENSG00000121634	Total early-onset cataract	GJA8
ENSG00000121634	CATARACT 1 MULTIPLE TYPES	GJA8
ENSG00000121634	CHROMOSOME 1q21.1 DELETION SYNDROME 1.35-MB	GJA8
ENSG00000077782	Encephalocraniocutaneous lipomatosis	FGFR1
ENSG00000077782	Giant cell glioblastoma	FGFR1
ENSG00000077782	Gliosarcoma	FGFR1
ENSG00000077782	HARTSFIELD SYNDROME	FGFR1
ENSG00000077782	Isolated trigonocephaly	FGFR1
ENSG00000077782	Kallmann Syndrome	FGFR1
ENSG00000077782	Lobar holoprosencephaly	FGFR1
ENSG00000077782	Microform holoprosencephaly	FGFR1
ENSG00000077782	Myeloid/lymphoid neoplasm associated with FGFR1 rearrangement	FGFR1
ENSG00000077782	NON RARE IN EUROPE: Hypodontia	FGFR1
ENSG00000077782	Normosmic congenital hypogonadotropic hypogonadism	FGFR1
ENSG00000077782	Oligodontia	FGFR1
ENSG00000077782	Osteoglosphonic dysplasia	FGFR1
ENSG00000077782	Pfeiffer syndrome type 1	FGFR1
ENSG00000077782	Pilomyxoid astrocytoma	FGFR1
ENSG00000077782	Primary hypereosinophilic syndrome	FGFR1
ENSG00000077782	Semilobar holoprosencephaly	FGFR1
ENSG00000077782	Septo-optic dysplasia spectrum	FGFR1
ENSG00000077782	HYPOGONADOTROPIC HYPOGONADISM 2 WITH OR WITHOUT ANOSMIA	FGFR1
ENSG00000077782	JACKSON-WEISS SYNDROME	FGFR1
ENSG00000077782	OSTEOGLOPHONIC DYSPLASIA	FGFR1
ENSG00000077782	PFEIFFER SYNDROME	FGFR1
ENSG00000077782	TRIGONOCEPHALY 1	FGFR1
ENSG00000197594	Autosomal recessive hypophosphatemic rickets	ENPP1
ENSG00000197594	Generalized arterial calcification of infancy	ENPP1
ENSG00000197594	Hypopigmentation-punctate palmoplantar keratoderma syndrome	ENPP1
ENSG00000197594	Pseudoxanthoma elasticum	ENPP1
ENSG00000197594	ARTERIAL CALCIFICATION GENERALIZED OF INFANCY 1	ENPP1
ENSG00000197594	Cole disease	ENPP1
ENSG00000197594	HYPOPHOSPHATEMIC RICKETS AUTOSOMAL RECESSIVE 2	ENPP1
ENSG00000197594	OBESITY LEANNESS INCLUDED	ENPP1
ENSG00000197594	TYPE 2 DIABETES MELLITUS	ENPP1
ENSG00000197594	Generalized Arterial Calcification of Infancy and Hypophosphataemic Rickets	ENPP1
ENSG00000092054	Classic multiminicore myopathy	MYH7
ENSG00000092054	Ebstein malformation of the tricuspid valve	MYH7
ENSG00000092054	Familial isolated dilated cardiomyopathy	MYH7
ENSG00000092054	Hyaline body myopathy	MYH7
ENSG00000092054	Laing early-onset distal myopathy	MYH7
ENSG00000092054	Left ventricular noncompaction	MYH7
ENSG00000092054	MYH7-related late-onset scapuloperoneal muscular dystrophy	MYH7
ENSG00000092054	NON RARE IN EUROPE: Familial isolated hypertrophic cardiomyopathy	MYH7
ENSG00000092054	CARDIOMYOPATHY DILATED 1S	MYH7
ENSG00000092054	CARDIOMYOPATHY FAMILIAL HYPERTROPHIC 1	MYH7
ENSG00000092054	MYOPATHY CONGENITAL WITH FIBER-TYPE DISPROPORTION	MYH7
ENSG00000092054	MYOPATHY DISTAL 1	MYH7
ENSG00000092054	MYOPATHY MYOSIN STORAGE AUTOSOMAL DOMINANT	MYH7
ENSG00000092054	MYOPATHY MYOSIN STORAGE AUTOSOMAL RECESSIVE	MYH7
ENSG00000092054	SCAPULOPERONEAL MYOPATHY MYH7-RELATED	MYH7
ENSG00000130283	Isolated congenitally uncorrected transposition of the great arteries	GDF1
ENSG00000130283	Right sided atrial isomerism	GDF1
ENSG00000130283	Tetralogy of Fallot	GDF1
ENSG00000130283	CONGENITAL HEART DEFECTS MULTIPLE TYPES 6	GDF1
ENSG00000130283	RIGHT ATRIAL ISOMERISM	GDF1
ENSG00000166037	Mosaic variegated aneuploidy syndrome	CEP57
ENSG00000166037	Mosaic variegated aneuploidy syndrome 2	CEP57
ENSG00000156110	Hypermethioninemia encephalopathy due to adenosine kinase deficiency	ADK
ENSG00000156110	HYPERMETHIONINEMIA DUE TO ADENOSINE KINASE DEFICIENCY	ADK
ENSG00000156110	Autosomal Recessive Mental Retardation	ADK
ENSG00000183072	Athyreosis	NKX2-5
ENSG00000183072	Atrial septal defect ostium secundum type	NKX2-5
ENSG00000183072	Atrial septal defect-atrioventricular conduction defects syndrome	NKX2-5
ENSG00000183072	Deletion 5q35	NKX2-5
ENSG00000183072	Familial atrial fibrillation	NKX2-5
ENSG00000183072	Familial bicuspid aortic valve	NKX2-5
ENSG00000183072	Familial isolated congenital asplenia	NKX2-5
ENSG00000183072	Familial progressive cardiac conduction defect	NKX2-5
ENSG00000183072	HYPOPLASTIC LEFT HEART SYNDROME	NKX2-5
ENSG00000183072	NON RARE IN EUROPE: Ventricular septal defect	NKX2-5
ENSG00000183072	Tetralogy of Fallot	NKX2-5
ENSG00000183072	Thyroid ectopia	NKX2-5
ENSG00000183072	Atrial septal defect 7 with or without atrioventricular conduction defects	NKX2-5
ENSG00000183072	Conotruncal heart malformations	NKX2-5
ENSG00000183072	HYPOPLASTIC LEFT HEART SYNDROME 2	NKX2-5
ENSG00000183072	HYPOTHYROIDISM CONGENITAL NONGOITROUS 5	NKX2-5
ENSG00000183072	VENTRICULAR SEPTAL DEFECT 3	NKX2-5
ENSG00000183072	ATRIAL SEPTAL DEFECT WITH ATRIOVENTRICULAR CONDUCTION DEFECTS	NKX2-5
ENSG00000183072	CONGENITAL HYPOTHYROIDISM NON-GOITROUS TYPE 5	NKX2-5
ENSG00000141448	Atrial septal defect ostium secundum type	GATA6
ENSG00000141448	Complete atrioventricular septal defect with ventricular hypoplasia	GATA6
ENSG00000141448	Congenital diaphragmatic hernia	GATA6
ENSG00000141448	Familial atrial fibrillation	GATA6
ENSG00000141448	Pancreatic hypoplasia-diabetes-congenital heart disease syndrome	GATA6
ENSG00000141448	Tetralogy of Fallot	GATA6
ENSG00000141448	Atrial septal defect 9	GATA6
ENSG00000141448	Atrioventricular septal defect 5	GATA6
ENSG00000141448	Conotruncal heart malformations	GATA6
ENSG00000141448	HEART DEFECTS CONGENITAL AND OTHER CONGENITAL ANOMALIES	GATA6
ENSG00000141448	Pancreatic agenesis diaphragmatic hernia and congenital heart defects	GATA6
ENSG00000163877	NEURODEVELOPMENTAL DISORDER WITH HYPOTONIA CRANIOFACIAL ABNORMALITIES AND SEIZURES	SNIP1
ENSG00000163877	SYMPTOMATIC EPILEPSY AND SKULL DYSPLASIA	SNIP1
ENSG00000172361	Situs ambiguus	CFAP53
ENSG00000172361	Situs inversus totalis	CFAP53
ENSG00000172361	HETEROTAXY VISCERAL 6 AUTOSOMAL	CFAP53
ENSG00000092969	Familial thoracic aortic aneurysm and aortic dissection	TGFB2
ENSG00000092969	LOEYS-DIETZ SYNDROME 4	TGFB2
ENSG00000092969	LOEYS-DIETZ SYNDROME TYPE 4	TGFB2
ENSG00000119681	Congenital glaucoma	LTBP2
ENSG00000119681	Glaucoma secondary to spherophakia/ectopia lentis and megalocornea	LTBP2
ENSG00000119681	Weill-Marchesani syndrome	LTBP2
ENSG00000119681	GLAUCOMA 3 PRIMARY CONGENITAL D	LTBP2
ENSG00000119681	GLAUCOMA 3 PRIMARY INFANTILE B	LTBP2
ENSG00000119681	MICROSPHEROPHAKIA AND/OR MEGALOCORNEA WITH ECTOPIA LENTIS AND WITHOR WITHOUT SECONDARY GLAUCOMA	LTBP2
ENSG00000119681	WEILL-MARCHESANI SYNDROME 3	LTBP2
ENSG00000119681	Microspherophakia	LTBP2
ENSG00000137834	Familial bicuspid aortic valve	SMAD6
ENSG00000137834	AORTIC VALVE DISEASE 2	SMAD6
ENSG00000137834	Craniosynostosis 7	SMAD6
ENSG00000137834	Non-syndromic craniosynostosis	SMAD6
ENSG00000119688	Methylmalonic acidemia with homocystinuria type cblJ	ABCD4
ENSG00000119688	METHYLMALONIC ACIDURIA AND HOMOCYSTINURIA cblJ TYPE	ABCD4
ENSG00000161970	Blackfan-Diamond anemia	RPL26
ENSG00000161970	DIAMOND-BLACKFAN ANEMIA 11	RPL26
ENSG00000055208	Polyvalvular heart disease syndrome	TAB2
ENSG00000055208	CONGENITAL HEART DEFECTS MULTIPLE TYPES 2	TAB2
ENSG00000055208	CONGENITAL HEART DISEASE NONSYNDROMIC 2	TAB2
ENSG00000175115	Intellectual disability-craniofacial dysmorphism-cryptorchidism syndrome	PACS1
ENSG00000175115	Schuurs-hoeijmakers syndrome	PACS1
ENSG00000175115	Intellectual disability	PACS1
ENSG00000136908	Congenital muscular dystrophy with intellectual disability and severe epilepsy	DPM2
ENSG00000136908	CONGENITAL DISORDER OF GLYCOSYLATION TYPE Iu	DPM2
ENSG00000261992	GAND SYNDROME	GATAD2B
ENSG00000261992	Nonspecific severe ID	GATAD2B
ENSG00000143614	Severe intellectual disability-poor language-strabismus-grimacing face-long fingers syndrome	GATAD2B
ENSG00000143614	GAND SYNDROME	GATAD2B
ENSG00000143614	Nonspecific severe ID	GATAD2B
ENSG00000102974	CTCF-related neurodevelopmental disorder	CTCF
ENSG00000102974	MENTAL RETARDATION AUTOSOMAL DOMINANT 21	CTCF
ENSG00000102974	Intellectual disability	CTCF
ENSG00000064313	Microcephaly-thin corpus callosum-intellectual disability syndrome	TAF2
ENSG00000064313	Mental retardation autosomal recessive 40	TAF2
ENSG00000064313	Autosomal Recessive Mental Retardation	TAF2
ENSG00000185551	Complete atrioventricular septal defect with ventricular hypoplasia	NR2F2
ENSG00000185551	Complete atrioventricular septal defect-tetralogy of Fallot	NR2F2
ENSG00000185551	46XX SEX REVERSAL 5	NR2F2
ENSG00000185551	Congenital heart defects multiple types 4	NR2F2
ENSG00000185551	CONGENITAL HEART DEFECTS and XX sex reversal	NR2F2
ENSG00000126705	AHDC1-related intellectual disability-obstructive sleep apnea-mild dysmorphism syndrome	AHDC1
ENSG00000126705	Xia-Gibbs syndrome	AHDC1
ENSG00000125124	Bardet-Biedl syndrome	BBS2
ENSG00000125124	Retinitis pigmentosa	BBS2
ENSG00000125124	BARDET-BIEDL SYNDROME 2	BBS2
ENSG00000125124	RETINITIS PIGMENTOSA 74	BBS2
ENSG00000125124	BARDET-BIEDL SYNDROME TYPE 2	BBS2
ENSG00000146648	Giant cell glioblastoma	EGFR
ENSG00000146648	Gliosarcoma	EGFR
ENSG00000146648	Neonatal inflammatory skin and bowel disease	EGFR
ENSG00000146648	INFLAMMATORY SKIN AND BOWEL DISEASE NEONATAL 2	EGFR
ENSG00000146648	LUNG CANCER ALVEOLAR CELL CARCINOMA INCLUDED	EGFR
ENSG00000088451	Catel-Manzke syndrome	TGDS
ENSG00000129810	Chronic atrial and intestinal dysrhythmia syndrome	SGO1
ENSG00000129810	CHRONIC ATRIAL AND INTESTINAL DYSRHYTHMIA	SGO1
ENSG00000107201	Singleton-Merten dysplasia	DDX58
ENSG00000107201	SINGLETON-MERTEN SYNDROME 2	DDX58
ENSG00000107201	Singleton-Merten syndrome	DDX58
ENSG00000151617	Cystic Fibrosis	EDNRA
ENSG00000151617	MANDIBULOFACIAL DYSOSTOSIS WITH ALOPECIA	EDNRA
ENSG00000151617	MIGRAINE WITH OR WITHOUT AURA SUSCEPTIBILITY TO 1	EDNRA
ENSG00000100485	Noonan Syndrome	SOS2
ENSG00000100485	NOONAN SYNDROME 9	SOS2
ENSG00000100485	SOS-2 associated Noonan syndrome	SOS2
ENSG00000059573	ALDH18A1-related De Barsy syndrome	ALDH18A1
ENSG00000059573	Autosomal dominant cutis laxa	ALDH18A1
ENSG00000059573	Autosomal dominant spastic paraplegia type 9A	ALDH18A1
ENSG00000059573	Autosomal dominant spastic paraplegia type 9B	ALDH18A1
ENSG00000059573	Autosomal recessive spastic paraplegia type 9B	ALDH18A1
ENSG00000059573	Cutis laxa autosomal dominant 3	ALDH18A1
ENSG00000059573	CUTIS LAXA AUTOSOMAL RECESSIVE TYPE IIIA	ALDH18A1
ENSG00000059573	SPASTIC PARAPLEGIA 9A AUTOSOMAL DOMINANT	ALDH18A1
ENSG00000059573	SPASTIC PARAPLEGIA 9B AUTOSOMAL RECESSIVE	ALDH18A1
ENSG00000059573	MENTAL RETARDATION-JOINT HYPERMOBILITY-SKIN LAXITY WITH OR WITHOUT METABOLIC ABNORMALITIES	ALDH18A1
ENSG00000059573	Spastic paraplegia 9 autosomal dominant	ALDH18A1
ENSG00000138036	Ellis Van Creveld syndrome	DYNC2LI1
ENSG00000138036	Jeune syndrome	DYNC2LI1
ENSG00000138036	SHORT-RIB THORACIC DYSPLASIA 15 WITH POLYDACTYLY	DYNC2LI1
ENSG00000138036	DYNC2LI1-related short-rib polydactyly	DYNC2LI1
ENSG00000135341	CARDIOSPONDYLOCARPOFACIAL SYNDROME	MAP3K7
ENSG00000135341	FRONTOMETAPHYSEAL DYSPLASIA	MAP3K7
ENSG00000135341	FRONTOMETAPHYSEAL DYSPLASIA 2	MAP3K7
ENSG00000111642	SIFRIM-HITZ-WEISS SYNDROME	CHD4
ENSG00000111642	Syndromic INTELLECTUAL DISABILITY with or without congenital heart disease	CHD4
ENSG00000113083	Familial thoracic aortic aneurysm and aortic dissection	LOX
ENSG00000113083	AORTIC ANEURYSM FAMILIAL THORACIC 10	LOX
ENSG00000163848	Global developmental delay absent or hypoplastic corpus callosum and dysmorphic facies	ZNF148
ENSG00000163848	ZNF148-related developmental disorder monoallelic	ZNF148
ENSG00000213639	NOONAN SYNDROME-LIKE DISORDER WITH LOOSE ANAGEN HAIR	PPP1CB
ENSG00000213639	NOONAN SYNDROME-LIKE DISORDER WITH LOOSE ANAGEN HAIR 2	PPP1CB
ENSG00000213639	Rasopathy with developmental delay short stature and sparse slow-growing hair	PPP1CB
ENSG00000097007	B-lymphoblastic leukemia/lymphoma with recurrent genetic abnormality	ABL1
ENSG00000097007	Chronic myeloid leukemia	ABL1
ENSG00000097007	Precursor T-cell acute lymphoblastic leukemia	ABL1
ENSG00000097007	CONGENITAL HEART DEFECTS AND SKELETAL MALFORMATIONS SYNDROME	ABL1
ENSG00000097007	LEUKEMIA CHRONIC MYELOID	ABL1
ENSG00000097007	Congenital heart defects and skeletal malformations	ABL1
ENSG00000162882	Congenital vertebral-cardiac-renal anomalies syndrome	HAAO
ENSG00000162882	VERTEBRAL CARDIAC RENAL AND LIMB DEFECTS SYNDROME 1	HAAO
ENSG00000115919	Congenital vertebral-cardiac-renal anomalies syndrome	KYNU
ENSG00000115919	Hydroxykynureninuria	KYNU
ENSG00000115919	VERTEBRAL CARDIAC RENAL AND LIMB DEFECTS SYNDROME 2	KYNU
ENSG00000116044	IMMUNODEFICIENCY DEVELOPMENTAL DELAY AND HYPOHOMOCYSTEINEMIA	NFE2L2
ENSG00000116044	NFE2L2-related leukoencephalopathy immune deficiency and hypohomocysteinaemia	NFE2L2
ENSG00000130700	Familial atrial fibrillation	GATA5
ENSG00000130700	Familial bicuspid aortic valve	GATA5
ENSG00000130700	NON RARE IN EUROPE: Ventricular septal defect	GATA5
ENSG00000130700	Tetralogy of Fallot	GATA5
ENSG00000130700	CONGENITAL HEART DEFECTS MULTIPLE TYPES 5	GATA5
ENSG00000118972	Autosomal dominant hypophosphatemic rickets	FGF23
ENSG00000118972	Familial hyperphosphatemic tumoral calcinosis/Hyperphosphatemic hyperostosis syndrome	FGF23
ENSG00000118972	HYPOPHOSPHATEMIC RICKETS AUTOSOMAL DOMINANT	FGF23
ENSG00000118972	TUMORAL CALCINOSIS HYPERPHOSPHATEMIC FAMILIAL 2	FGF23
ENSG00000131653	Meningioma	TRAF7
ENSG00000131653	TRAF7-associated heart defect-digital anomalies-facial dysmorphism-motor and speech delay syndrome	TRAF7
ENSG00000131653	CARDIAC FACIAL AND DIGITAL ANOMALIES WITH DEVELOPMENTAL DELAY	TRAF7
ENSG00000131653	Developmental Delay Congenital Anomalies and Dysmorphic Features	TRAF7
ENSG00000124920	CARDIAC-UROGENITAL SYNDROME	MYRF
ENSG00000124920	ENCEPHALITIS/ENCEPHALOPATHY MILD WITH REVERSIBLE MYELIN VACUOLIZATION	MYRF
ENSG00000124920	Pulmonary artery and lung hypoplasia agonadism omphalocele diaphragmatic defects hypoplastic left heart and scimitar syndrome	MYRF
ENSG00000278644	TURNPENNY-FRY SYNDROME	PCGF2
ENSG00000278644	Craniofacial Neurological Cardiovascular and Skeletal Features	PCGF2
ENSG00000278644	Intellectual disability	PCGF2
ENSG00000277258	TURNPENNY-FRY SYNDROME	PCGF2
ENSG00000277258	Craniofacial Neurological Cardiovascular and Skeletal Features	PCGF2
ENSG00000277258	Intellectual disability	PCGF2
ENSG00000196367	Autosomal dominant non-syndromic sensorineural deafness type DFNA	TRRAP
ENSG00000196367	DEAFNESS AUTOSOMAL DOMINANT 75	TRRAP
ENSG00000196367	DEVELOPMENTAL DELAY WITH OR WITHOUT DYSMORPHIC FACIES AND AUTISM	TRRAP
ENSG00000196367	Autism and Syndromic Intellectual Disability	TRRAP
ENSG00000154133	AORTIC VALVE DISEASE 3	ROBO4
ENSG00000154133	Bicuspid Aortic Valve and Aortic Aneurysm	ROBO4
ENSG00000137760	Autosomal recessive non-syndromic intellectual disability	ALKBH8
ENSG00000137760	INTELLECTUAL DEVELOPMENTAL DISORDER AUTOSOMAL RECESSIVE 71	ALKBH8
ENSG00000137760	ALKBH8-related intellectual disability microcephaly and seizures	ALKBH8
ENSG00000281300	ROBINOW SYNDROME AUTOSOMAL RECESSIVE 2	NXN
ENSG00000280563	ROBINOW SYNDROME AUTOSOMAL RECESSIVE 2	NXN
ENSG00000167693	Autosomal recessive Robinow syndrome	NXN
ENSG00000167693	ROBINOW SYNDROME AUTOSOMAL RECESSIVE 2	NXN
ENSG00000132964	INTELLECTUAL DEVELOPMENTAL DISORDER WITH HYPOTONIA AND BEHAVIORAL ABNORMALITIES	CDK8
ENSG00000132964	Syndromic intellectual disability	CDK8
ENSG00000095319	SANDESTIG-STEFANOVA SYNDROME	NUP188
ENSG00000198670	LIPOPROTEINa QUANTITATIVE TRAIT LOCUS	LPA
ENSG00000121067	NABAIS SA-DE VRIES SYNDROME TYPE 1	SPOP
ENSG00000121067	NABAIS SA-DE VRIES SYNDROME TYPE 2	SPOP
ENSG00000121067	SPOP-related Neurodevelopmental Disorder dominant negative	SPOP
ENSG00000121067	SPOP-related Neurodevelopmental Disorder gain of function	SPOP
ENSG00000172890	Congenital vertebral-cardiac-renal anomalies syndrome	NADSYN1
ENSG00000172890	VERTEBRAL CARDIAC RENAL AND LIMB DEFECTS SYNDROME 3	NADSYN1
ENSG00000172890	NADSYN1-related Congenital NAD Deficiency Disorder	NADSYN1
ENSG00000170558	Familial isolated arrhythmogenic ventricular dysplasia right dominant form	CDH2
ENSG00000170558	AGENESIS OF CORPUS CALLOSUM CARDIAC OCULAR AND GENITAL SYNDROME	CDH2
ENSG00000170558	ARRHYTHMOGENIC RIGHT VENTRICULAR DYSPLASIA FAMILIAL 14	CDH2
ENSG00000170558	Syndromic Neurodevelopmental Disorder with Corpus Collosum Axon Cardiac Ocular and Genital Defects	CDH2
ENSG00000101350	RETINITIS PIGMENTOSA 89	KIF3B
ENSG00000101350	KIF3B-related ciliopathy	KIF3B
ENSG00000141161	Early-onset nuclear cataract	UNC45B
ENSG00000141161	Early-onset posterior subcapsular cataract	UNC45B
ENSG00000141161	CATARACT 43	UNC45B
ENSG00000141161	MYOFIBRILLAR MYOPATHY 11	UNC45B
ENSG00000141161	UNC45B-associated Progressive Myopathy with Eccentric Cores	UNC45B
ENSG00000084463	VERTEBRAL CARDIAC TRACHEOESOPHAGEAL RENAL AND LIMB DEFECTS	WBP11
ENSG00000121851	SHORT STATURE OLIGODONTIA DYSMORPHIC FACIES AND MOTOR DELAY	POLR3GL
ENSG00000121851	Endosteal Hyperostosis and Oligodontia	POLR3GL
ENSG00000282214	OCULOGASTROINTESTINAL NEURODEVELOPMENTAL SYNDROME	CAPN15
ENSG00000103326	OCULOGASTROINTESTINAL NEURODEVELOPMENTAL SYNDROME	CAPN15
ENSG00000161904	Early-onset posterior subcapsular cataract	LEMD2
ENSG00000161904	Total early-onset cataract	LEMD2
ENSG00000161904	CATARACT 46 JUVENILE-ONSET WITH OR WITHOUT ARRHYTHMIC CARDIOMYOPATHY	LEMD2
ENSG00000161904	MARBACH-RUSTAD PROGEROID SYNDROME	LEMD2
ENSG00000161904	Nuclear Envelopathy with Early Progeroid Appearance	LEMD2
ENSG00000288145	FAUNDES-BANKA SYNDROME	EIF5A
ENSG00000288145	EIF5A-related craniofacial-neurodevelopmental disorder	EIF5A
ENSG00000132507	FAUNDES-BANKA SYNDROME	EIF5A
ENSG00000132507	EIF5A-related craniofacial-neurodevelopmental disorder	EIF5A
ENSG00000175387	Familial thoracic aortic aneurysm and aortic dissection	SMAD2
ENSG00000175387	CONGENITAL HEART DEFECTS MULTIPLE TYPES 8 WITH OR WITHOUT HETEROTAXY	SMAD2
ENSG00000175387	LOEYS-DIETZ SYNDROME 6	SMAD2
ENSG00000175387	Congenital heart disease	SMAD2
ENSG00000164291	Mucopolysaccharidosis type X	ARSK

## Sheet: HPO HLHS Disease Associations
DISEASE_ID	DISEASE
ORPHA:1727	22q11.2 Duplication Syndrome
ORPHA:7	3c Syndrome
OMIM:618901	46_xx Sex Reversal 5
ORPHA:251071	8p23.1 Microdeletion Syndrome
ORPHA:99050	Abnormal Origin Of Right Or Left Pulmonary Artery From The Aorta
OMIM:100300	Adams-oliver Syndrome 1
OMIM:265380	Alveolar Capillary Dysplasia With Misalignment Of Pulmonary Veins
ORPHA:1457	Aorta Coarctation
ORPHA:1455	Autosomal Dominant Coarctation Of Aorta
OMIM:618164	Cardiac_ Facial_ And Digital Anomalies With Developmental Delay
OMIM:618280	Cardiac-urogenital Syndrome
OMIM:610543	Chromosome 16p13.3 Deletion Syndrome
ORPHA:2001	Cleft Lip/palate-intestinal Malrotation-cardiopathy Syndrome
OMIM:120000	Coarctation Of Aorta
OMIM:616276	Coenzyme Q10 Deficiency_ Primary_ 7
ORPHA:210122	Congenital Alveolar Capillary Dysplasia
OMIM:615779	Congenital Heart Defects_ Multiple Types_ 4
ORPHA:2772	Congenital Osteogenesis Imperfecta-microcephaly-cataracts Syndrome
ORPHA:99125	Congenital Total Pulmonary Venous Return Anomaly
ORPHA:141127	Congenital Tracheal Stenosis
ORPHA:1596	Distal Monosomy 15q
ORPHA:3426	Double Outlet Right Ventricle
ORPHA:2476	Dysraphism-cleft Lip/palate-limb Reduction Defects Syndrome
ORPHA:402075	Familial Bicuspid Aortic Valve
OMIM:617260	Global Developmental Delay_ Absent Or Hypoplastic Corpus Callosum_ And Dysmorphic Facies
OMIM:140500	Heart_ Malformation Of
OMIM:306955	Heterotaxy_ Visceral_ 1_ X-linked
OMIM:619702	Heterotaxy_ Visceral_ 12_ Autosomal
OMIM:614779	Heterotaxy_ Visceral_ 6_ Autosomal
OMIM:617205	Heterotaxy_ Visceral_ 8_ Autosomal
OMIM:301043	Holoprosencephaly 13_ X-linked
OMIM:142900	Holt-oram Syndrome
ORPHA:392	Holt-oram Syndrome
OMIM:236110	Holzgreve Syndrome
OMIM:241550	Hypoplastic Left Heart Syndrome
ORPHA:2248	Hypoplastic Left Heart Syndrome
OMIM:614435	Hypoplastic Left Heart Syndrome 2
OMIM:618748	Intellectual Developmental Disorder With Hypotonia And Behavioral Abnormalities
ORPHA:2308	Jacobsen Syndrome
OMIM:619562	Joubert Syndrome 39
OMIM:604169	Left Ventricular Noncompaction 1
ORPHA:1972	Lethal Faciocardiomelic Dysplasia
ORPHA:2209	Maternal Phenylketonuria
ORPHA:2473	Mckusick-kaufman Syndrome
ORPHA:3097	Meacham Syndrome
OMIM:608978	Meacham Syndrome
ORPHA:99226	Monosomy X
ORPHA:99228	Mosaic Monosomy X
OMIM:618829	Nabais Sa-de Vries Syndrome_ Type 2
OMIM:619503	Neurodevelopmental Disorder With Hypotonia And Dysmorphic Facies
OMIM:301022	Neurodevelopmental Disorder_ X-linked_ With Craniofacial Abnormalities
ORPHA:991	Pagod Syndrome
ORPHA:1330	Partial Atrioventricular Septal Defect
ORPHA:709	Peters Plus Syndrome
OMIM:220210	Ritscher-schinzel Syndrome 1
ORPHA:185	Scimitar Syndrome
ORPHA:3316	Thomas Syndrome
ORPHA:261290	Trisomy 17p
ORPHA:881	Turner Syndrome
ORPHA:99413	Turner Syndrome Due To Structural X Chromosome Anomalies
OMIM:617660	Vertebral_ Cardiac_ Renal_ And Limb Defects Syndrome 1
OMIM:617661	Vertebral_ Cardiac_ Renal_ And Limb Defects Syndrome 2
OMIM:618845	Vertebral_ Cardiac_ Renal_ And Limb Defects Syndrome 3

## Sheet: HPO HLHS Gene Associations
GENE_ENTREZ_ID	GENE_SYMBOL	DISEASE_ID
57514	ARHGAP31	ORPHA:974
57514	ARHGAP31	OMIM:100300
145173	B3GLCT	ORPHA:709
145173	B3GLCT	OMIM:261540
28952	CCDC22	ORPHA:7
28952	CCDC22	OMIM:300963
1024	CDK8	OMIM:618748
220136	CFAP53	OMIM:614779
100128908	CIROP	OMIM:619702
51117	COQ4	OMIM:616276
1837	DTNA	OMIM:604169
2313	FLI1	ORPHA:851
2313	FLI1	OMIM:617443
2313	FLI1	ORPHA:370348
2313	FLI1	ORPHA:2308
2294	FOXF1	ORPHA:210122
2294	FOXF1	OMIM:265380
2626	GATA4	ORPHA:251071
2626	GATA4	ORPHA:99103
2626	GATA4	ORPHA:3303
2626	GATA4	OMIM:607941
2626	GATA4	OMIM:615542
2626	GATA4	OMIM:614429
2626	GATA4	ORPHA:251510
2626	GATA4	OMIM:614430
2626	GATA4	OMIM:187500
140628	GATA5	ORPHA:402075
140628	GATA5	OMIM:617912
140628	GATA5	ORPHA:3303
2697	GJA1	ORPHA:2710
2697	GJA1	OMIM:164200
2697	GJA1	ORPHA:2248
2697	GJA1	OMIM:186100
2697	GJA1	OMIM:241550
2697	GJA1	OMIM:600309
2697	GJA1	OMIM:218400
2697	GJA1	OMIM:617525
2697	GJA1	ORPHA:317
2697	GJA1	ORPHA:93404
2697	GJA1	ORPHA:1010
2697	GJA1	OMIM:257850
2697	GJA1	OMIM:104100
2697	GJA1	ORPHA:1522
2783	GNB2	OMIM:619464
2783	GNB2	OMIM:619503
23498	HAAO	OMIM:617660
8942	KYNU	OMIM:617661
8942	KYNU	ORPHA:79155
8942	KYNU	OMIM:236800
8195	MKKS	ORPHA:2473
8195	MKKS	OMIM:605231
8195	MKKS	ORPHA:110
8195	MKKS	OMIM:236700
745	MYRF	OMIM:618113
745	MYRF	OMIM:618280
55191	NADSYN1	OMIM:618845
1482	NKX2-5	ORPHA:2248
1482	NKX2-5	ORPHA:95713
1482	NKX2-5	OMIM:108900
1482	NKX2-5	OMIM:614432
1482	NKX2-5	OMIM:614435
1482	NKX2-5	OMIM:187500
1482	NKX2-5	ORPHA:1479
1482	NKX2-5	ORPHA:99103
1482	NKX2-5	ORPHA:871
1482	NKX2-5	ORPHA:402075
1482	NKX2-5	OMIM:217095
1482	NKX2-5	ORPHA:3303
1482	NKX2-5	ORPHA:95712
1482	NKX2-5	OMIM:225250
4851	NOTCH1	ORPHA:974
4851	NOTCH1	ORPHA:402075
4851	NOTCH1	OMIM:109730
4851	NOTCH1	OMIM:616028
7026	NR2F2	OMIM:615779
7026	NR2F2	OMIM:618901
5053	PAH	OMIM:261600
5053	PAH	ORPHA:79254
5053	PAH	ORPHA:2209
168507	PKD1L1	OMIM:617205
4091	SMAD6	OMIM:617439
4091	SMAD6	ORPHA:402075
4091	SMAD6	OMIM:614823
8405	SPOP	OMIM:618828
8405	SPOP	OMIM:618829
10735	STAG2	OMIM:301022
10735	STAG2	ORPHA:220386
10735	STAG2	ORPHA:93925
10735	STAG2	ORPHA:521258
10735	STAG2	OMIM:301043
6899	TBX1	ORPHA:567
6899	TBX1	OMIM:188400
6899	TBX1	OMIM:192430
6899	TBX1	OMIM:217095
6899	TBX1	ORPHA:3303
6899	TBX1	ORPHA:1727
6899	TBX1	OMIM:187500
6910	TBX5	OMIM:142900
6910	TBX5	ORPHA:392
6910	TBX5	ORPHA:101016
219854	TMEM218	OMIM:619562
84231	TRAF7	ORPHA:2495
84231	TRAF7	OMIM:618164
9897	WASHC5	ORPHA:7
9897	WASHC5	OMIM:220210
9897	WASHC5	ORPHA:100989
9897	WASHC5	OMIM:603563
7490	WT1	ORPHA:654
7490	WT1	OMIM:194072
7490	WT1	ORPHA:220
7490	WT1	ORPHA:893
7490	WT1	ORPHA:83469
7490	WT1	OMIM:194080
7490	WT1	OMIM:156240
7490	WT1	ORPHA:3097
7490	WT1	ORPHA:251510
7490	WT1	OMIM:608978
7490	WT1	OMIM:194070
7490	WT1	ORPHA:347
7490	WT1	OMIM:256370
7490	WT1	OMIM:136680
7490	WT1	ORPHA:242
7490	WT1	OMIM:106210
7490	WT1	ORPHA:656
7547	ZIC3	OMIM:314390
7547	ZIC3	OMIM:306955
7707	ZNF148	OMIM:617260

## Sheet: Monarch HLHS Syndromes
MonarchDisease	Monarch
hypoplastic left heart syndrome 1	Hypoplastic left heart
congenital alveolar capillary dysplasia	Hypoplastic left heart	Frequent	Congenital onset
Rubinstein-Taybi syndrome due to 16p13.3 microdeletion	Hypoplastic left heart
Holzgreve-Wagner-Rehder syndrome	Hypoplastic left heart
McKusick-Kaufman syndrome	Hypoplastic left heart	Occasional
lethal faciocardiomelic dysplasia	Hypoplastic left heart	Very frequent
Jacobsen syndrome	Hypoplastic left heart	Occasional
Holt-Oram syndrome	Hypoplastic left heart	Occasional
congenital tracheal stenosis	Hypoplastic left heart	Very rare
congenital heart defects_ multiple types_ 4	Hypoplastic left heart
chromosome 15q26-qter deletion syndrome	Hypoplastic left heart	Occasional
aorta coarctation	Hypoplastic left heart	Frequent
hypoplastic left heart syndrome 2	Hypoplastic left heart
left ventricular noncompaction 1	Hypoplastic left heart
Meacham syndrome	Hypoplastic left heart	Frequent
chromosome 22q11.2 microduplication syndrome	Hypoplastic left heart	Occasional
Mullegama-Klein-Martinez syndrome	Hypoplastic left heart	Very rare
holoprosencephaly 13_ x-linked	Hypoplastic left heart
cleft lip/palate-intestinal malrotation-cardiopathy syndrome	Hypoplastic left heart	Frequent
vertebral_ cardiac_ renal_ and limb defects syndrome 1	Hypoplastic left heart
vertebral_ cardiac_ renal_ and limb defects syndrome 2	Hypoplastic left heart
hypoplastic left heart syndrome	Hypoplastic left heart	Very frequent
cardiac-urogenital syndrome	Hypoplastic left heart
cardiac_ facial_ and digital anomalies with developmental delay	Hypoplastic left heart
Turner syndrome due to structural X chromosome anomalies	Hypoplastic left heart	Very rare
monosomy X	Hypoplastic left heart	Very rare
mosaic monosomy X	Hypoplastic left heart	Very rare
Ritscher-Schinzel syndrome	Hypoplastic left heart	Frequent
46_xx sex reversal 5	Hypoplastic left heart
vertebral_ cardiac_ renal_ and limb defects syndrome 3	Hypoplastic left heart
neurodevelopmental disorder with relative macrocephaly and with or without cardiac or endocrine anomalies	Hypoplastic left heart		Antenatal onset
intellectual developmental disorder with hypotonia and behavioral abnormalities	Hypoplastic left heart
Adams-Oliver syndrome 1	Hypoplastic left heart
Turner syndrome	Hypoplastic left heart	Very rare
congenital total pulmonary venous return anomaly	Hypoplastic left heart	Occasional
familial bicuspid aortic valve	Hypoplastic left heart	Very rare
heterotaxy_ visceral_ 8_ autosomal	Hypoplastic left heart
global developmental delay_ absent or hypoplastic corpus callosum_ and dysmorphic facies	Hypoplastic left heart
neonatal encephalomyopathy-cardiomyopathy-respiratory distress syndrome	Hypoplastic left heart	Very rare
autosomal dominant coarctation of aorta	Hypoplastic left heart	Frequent
Short Rib Polydactyly Syndrome	Hypoplastic left heart	Very frequent
partial atrioventricular canal	Hypoplastic left heart	Occasional
scimitar syndrome	Hypoplastic left heart	Occasional
trisomy 17p	Hypoplastic left heart	Occasional
Thomas syndrome	Hypoplastic left heart	Frequent
double outlet right ventricle	Hypoplastic left heart	Frequent
8p23.1 microdeletion syndrome	Hypoplastic left heart	Occasional
dysraphism-cleft lip/palate-limb reduction defects syndrome	Hypoplastic left heart	Very frequent
maternal phenylketonuria	Hypoplastic left heart	Frequent
PAGOD syndrome	Hypoplastic left heart	Frequent
Ritscher-Schinzel syndrome 1	Hypoplastic left heart
congenital osteogenesis imperfecta-microcephaly-cataracts syndrome	Hypoplastic left heart	Occasional
Peters plus syndrome	Hypoplastic left heart	Very rare

## Sheet: Monarch HLHS Gene Associations
GENE_SYMBOL	Monarch
B3GLCT	Hypoplastic left heart
FOXF1	Hypoplastic left heart
COQ4	Hypoplastic left heart
NKX2-5	Hypoplastic left heart
GJA1	Hypoplastic left heart
WASHC5	Hypoplastic left heart
STAG2	Hypoplastic left heart
NR2F2	Hypoplastic left heart
PKD1L1	Hypoplastic left heart
TRAF7	Hypoplastic left heart
DTNA	Hypoplastic left heart
ARHGAP31	Hypoplastic left heart
NADSYN1	Hypoplastic left heart
HAAO	Hypoplastic left heart
GATA6	Hypoplastic left heart
GATA4	Hypoplastic left heart
WT1	Hypoplastic left heart
ZNF148	Hypoplastic left heart
GATA5	Hypoplastic left heart
PAH	Hypoplastic left heart
CDK8	Hypoplastic left heart
MYRF	Hypoplastic left heart
CCDC22	Hypoplastic left heart
NOTCH1	Hypoplastic left heart
CRELD1	Hypoplastic left heart
MKKS	Hypoplastic left heart
SPOP	Hypoplastic left heart
TBX5	Hypoplastic left heart
SMAD6	Hypoplastic left heart
KYNU	Hypoplastic left heart
